# Supplementary material for: ﻿Cirrhimuraenataiwanensis sp. nov., a new species of cirri-bearing eel (Anguilliformes, Ophichthidae) from Yilan, northeastern Taiwan
Source: Zookeys. 2025 Jan 24;1224:129–40. doi: 10.3897/zookeys.1224.141248 (PMC11786191; doi:10.3897/zookeys.1224.141248)
Supplement: XML Treatment for Cirrhimuraena taiwanensis [file zookeys.1224.141248-treatment1.xml]

<!DOCTYPE tp:taxon-treatment
  PUBLIC "-//TaxonX//DTD Taxonomic Treatment Publishing DTD v0 20100105//EN" "tax-treatment-NSO.dtd">
<tp:taxon-treatment xmlns:tp="http://www.plazi.org/taxpub"><tp:treatment-meta><kwd-group><label>Taxon classification</label><kwd>
              <named-content content-type="kingdom">Animalia</named-content>
            </kwd><kwd>
              <named-content content-type="order">Anguilliformes</named-content>
            </kwd><kwd>
              <named-content content-type="family">Ophichthidae</named-content>
            </kwd></kwd-group><mixed-citation publication-type="journal"><person-group><name><surname>Lin</surname><given-names>Yen-Ting</given-names></name><name><surname>Lin</surname><given-names>Yu-Hsiang</given-names></name><name><surname>Han</surname><given-names>Yu-San</given-names></name></person-group><article-title>﻿<italic><tp:taxon-name><tp:taxon-name-part taxon-name-part-type="genus" reg="Cirrhimuraena">Cirrhimuraena</tp:taxon-name-part><tp:taxon-name-part taxon-name-part-type="species" reg="taiwanensis">taiwanensis</tp:taxon-name-part></tp:taxon-name></italic> sp. nov., a new species of cirri-bearing eel (<tp:taxon-name><tp:taxon-name-part taxon-name-part-type="order">Anguilliformes</tp:taxon-name-part></tp:taxon-name>, <tp:taxon-name><tp:taxon-name-part taxon-name-part-type="family">Ophichthidae</tp:taxon-name-part></tp:taxon-name>) from Yilan, northeastern Taiwan</article-title><source>Zookeys</source><day>24</day><month>01</month><year>2025</year><volume>1224</volume><fpage>129</fpage><lpage>140</lpage><pub-id pub-id-type="doi">10.3897/zookeys.1224.141248</pub-id></mixed-citation></tp:treatment-meta><tp:nomenclature><label>﻿</label><tp:taxon-name>
            <object-id xmlns:xlink="http://www.w3.org/1999/xlink" content-type="arpha" xlink:type="simple">9A42C280-2671-5596-A5BB-6E2E6434C524</object-id>
            <tp:taxon-name-part taxon-name-part-type="genus" reg="Cirrhimuraena">Cirrhimuraena</tp:taxon-name-part>
            <tp:taxon-name-part taxon-name-part-type="species" reg="taiwanensis">taiwanensis</tp:taxon-name-part>
            <object-id xmlns:xlink="http://www.w3.org/1999/xlink" content-type="zoobank" xlink:type="simple">https://zoobank.org/3214769E-E179-46DD-B800-CE12D2A318B0</object-id>
          </tp:taxon-name><tp:taxon-status xmlns:xlink="http://www.w3.org/1999/xlink" xlink:type="simple">sp. nov.</tp:taxon-status><xref ref-type="fig" rid="F1">Figs 1</xref><xref ref-type="fig" rid="F2">, 2</xref><xref ref-type="fig" rid="F3">, 3</xref><xref ref-type="fig" rid="F4">, 4</xref><xref ref-type="table" rid="T2">, Table 2</xref></tp:nomenclature><tp:treatment-sec sec-type="material" id="SECID0E4XAE"><title>Material examined.</title><p><bold><italic>Holotype</italic></bold>: Taiwan • ASIZP0082637, 178.1 mm total length (TL); Yilan; <named-content xmlns:xlink="http://www.w3.org/1999/xlink" content-type="dwc:verbatimCoordinates" xlink:type="simple"><named-content content-type="geo-json" specific-use="{&#34;type&#34;:&#34;Point&#34;,&#34;coordinates&#34;:[121.835200,24.716200]}" id="NCID0ELYAE" xlink:type="simple">24.7162°N, 121.8352°E</named-content></named-content>; 22 Dec. 2023; caught by fyke net, ca 1 m, Yu-San Han &amp; Yen-Ting Lin leg.</p></tp:treatment-sec><tp:treatment-sec sec-type="diagnosis" id="SECID0EQYAE"><title>Diagnosis.</title><p>A new <italic><tp:taxon-name><tp:taxon-name-part taxon-name-part-type="genus" reg="Cirrhimuraena">Cirrhimuraena</tp:taxon-name-part></tp:taxon-name></italic> species with the combination of following characteristics: pectoral fin very small, only 15.2% of head length (<abbrev xmlns:xlink="http://www.w3.org/1999/xlink" xlink:title="Head length" id="ABBRID0E4YAE" xlink:type="simple">HL</abbrev>) (in congeners &gt; 21% <abbrev xmlns:xlink="http://www.w3.org/1999/xlink" xlink:title="Head length" id="ABBRID0EBZAE" xlink:type="simple">HL</abbrev>); HK 9.7% of TL dorsal fin originates 1½ pectoral-fin length behind gill opening; tooth pattern unique, with only a single row of mandibular teeth; cirri on upper jaw 11; vertebrae 150, vertebral formula 13-53-150.</p><fig id="F1" position="float" orientation="portrait"><object-id xmlns:xlink="http://www.w3.org/1999/xlink" content-type="doi" xlink:type="simple">10.3897/zookeys.1224.141248.figure1</object-id><object-id xmlns:xlink="http://www.w3.org/1999/xlink" content-type="arpha" xlink:type="simple">0193C0B5-04A4-5568-A184-B793A4161BE4</object-id><label>Figure 1.</label><caption><p><italic><tp:taxon-name><tp:taxon-name-part taxon-name-part-type="genus" reg="Cirrhimuraena">Cirrhimuraena</tp:taxon-name-part><tp:taxon-name-part taxon-name-part-type="species" reg="taiwanensis">taiwanensis</tp:taxon-name-part></tp:taxon-name></italic> sp. nov., ASIZP0082637, 178.1 mm total length. Scale bar: 30 mm.</p></caption><graphic xmlns:xlink="http://www.w3.org/1999/xlink" xlink:href="zookeys-1224-129_article-141248__-g001.jpg" position="float" orientation="portrait" xlink:type="simple" id="oo_1232794.jpg"><uri content-type="original_file" xlink:type="simple">https://binary.pensoft.net/fig/1232794</uri></graphic></fig></tp:treatment-sec><tp:treatment-sec sec-type="description" id="SECID0E4ZAE"><title>Description.</title><p>The morphometric and meristic measurements of the holotype are shown in Table <xref ref-type="table" rid="T2">2</xref>. Body very elongate, cylindrical; body height is almost consistent from gill opening to anus, with depth at gill opening of 2.2% of TL and depth at anus of 2.3% of TL. Head moderate, with head length (<abbrev xmlns:xlink="http://www.w3.org/1999/xlink" xlink:title="Head length" id="ABBRID0EH1AE" xlink:type="simple">HL</abbrev>) 9.7% of TL. Tail longer than trunk, 63.6% of TL. Anal fin low, situated right after anus, with pre-anal length 36.8% of TL. Dorsal fin also low, originating far behind gill opening and pectoral fin; pre-dorsal length 13.2% of TL. Pectoral fin very small, 15.2% of <abbrev xmlns:xlink="http://www.w3.org/1999/xlink" xlink:title="Head length" id="ABBRID0EL1AE" xlink:type="simple">HL</abbrev>, 1.5% of TL; pectoral-fin base positioned at same vertical as gill opening; gill opening positioned on latero-ventral side, length 16.4% of <abbrev xmlns:xlink="http://www.w3.org/1999/xlink" xlink:title="Head length" id="ABBRID0EP1AE" xlink:type="simple">HL</abbrev>.</p><fig id="F2" position="float" orientation="portrait"><object-id xmlns:xlink="http://www.w3.org/1999/xlink" content-type="doi" xlink:type="simple">10.3897/zookeys.1224.141248.figure2</object-id><object-id xmlns:xlink="http://www.w3.org/1999/xlink" content-type="arpha" xlink:type="simple">9B9ECFD4-0FCA-5AEB-8598-9379FC4FBCCB</object-id><label>Figure 2.</label><caption><p>Head profile of <italic><tp:taxon-name><tp:taxon-name-part taxon-name-part-type="genus" reg="Cirrhimuraena">Cirrhimuraena</tp:taxon-name-part><tp:taxon-name-part taxon-name-part-type="species" reg="taiwanensis">taiwanensis</tp:taxon-name-part></tp:taxon-name></italic> sp. nov. <bold>A</bold> origin of dorsal fin well behind gill opening <bold>B</bold> arrow indicates cirri on upper jaw.</p></caption><graphic xmlns:xlink="http://www.w3.org/1999/xlink" xlink:href="zookeys-1224-129_article-141248__-g002.jpg" position="float" orientation="portrait" xlink:type="simple" id="oo_1232795.jpg"><uri content-type="original_file" xlink:type="simple">https://binary.pensoft.net/fig/1232795</uri></graphic></fig><table-wrap id="T2" position="float" orientation="portrait"><label>Table 2.</label><caption><p>Morphometric and meristic data of <italic><tp:taxon-name><tp:taxon-name-part taxon-name-part-type="genus" reg="Cirrhimuraena">Cirrhimuraena</tp:taxon-name-part><tp:taxon-name-part taxon-name-part-type="species" reg="taiwanensis">taiwanensis</tp:taxon-name-part></tp:taxon-name></italic> sp. nov.</p></caption><table id="TID0EKUAG" rules="all"><tbody><tr><th rowspan="1" colspan="1"/><th rowspan="1" colspan="1"><italic><tp:taxon-name><tp:taxon-name-part taxon-name-part-type="genus" reg="Cirrhimuraena">Cirrhimuraena</tp:taxon-name-part><tp:taxon-name-part taxon-name-part-type="species" reg="taiwanensis">taiwanensis</tp:taxon-name-part></tp:taxon-name></italic> sp. nov. Holotype, <italic>ASIZP0082637</italic></th></tr><tr><td rowspan="1" colspan="1">
                    <bold>Total length (<abbrev xmlns:xlink="http://www.w3.org/1999/xlink" xlink:title="Total length" id="ABBRID0EC4AE" xlink:type="simple">SL</abbrev>, mm)</bold>
                  </td><td rowspan="1" colspan="1">178.1</td></tr><tr><td rowspan="1" colspan="1">
                    <bold>Head length (<abbrev xmlns:xlink="http://www.w3.org/1999/xlink" xlink:title="Head length" id="ABBRID0ER4AE" xlink:type="simple">HL</abbrev>, mm)</bold>
                  </td><td rowspan="1" colspan="1">17.4</td></tr><tr><td rowspan="1" colspan="1">
                    <bold>Pre-anal length (<abbrev xmlns:xlink="http://www.w3.org/1999/xlink" xlink:title="Pre-anal length" id="ABBRID0EA5AE" xlink:type="simple">PAL</abbrev>, mm)</bold>
                  </td><td rowspan="1" colspan="1">65.6</td></tr><tr><td rowspan="1" colspan="1">
                    <bold>Pre-dorsal length (<abbrev xmlns:xlink="http://www.w3.org/1999/xlink" xlink:title="Pre-dorsal length" id="ABBRID0EP5AE" xlink:type="simple">PDL</abbrev>, mm)</bold>
                  </td><td rowspan="1" colspan="1">23.6</td></tr><tr><td rowspan="1" colspan="2">% <bold><italic>in <abbrev xmlns:xlink="http://www.w3.org/1999/xlink" xlink:title="Head length" id="ABBRID0E65AE" xlink:type="simple">HL</abbrev></italic></bold></td></tr><tr><td rowspan="1" colspan="1">Snout length</td><td rowspan="1" colspan="1">19.1</td></tr><tr><td rowspan="1" colspan="1">Eye diameter</td><td rowspan="1" colspan="1">8.9</td></tr><tr><td rowspan="1" colspan="1">Interorbital length</td><td rowspan="1" colspan="1">6.1</td></tr><tr><td rowspan="1" colspan="1">Upper jaw length</td><td rowspan="1" colspan="1">35.7</td></tr><tr><td rowspan="1" colspan="1">Lower jaw length</td><td rowspan="1" colspan="1">26.9</td></tr><tr><td rowspan="1" colspan="1">Gill opening length</td><td rowspan="1" colspan="1">16.4</td></tr><tr><td rowspan="1" colspan="1">Pectoral-fin length</td><td rowspan="1" colspan="1">15.2</td></tr><tr><td rowspan="1" colspan="2">% <bold><italic>in TL</italic></bold></td></tr><tr><td rowspan="1" colspan="1">Head length</td><td rowspan="1" colspan="1">9.7</td></tr><tr><td rowspan="1" colspan="1">Pre-anal length</td><td rowspan="1" colspan="1">36.8</td></tr><tr><td rowspan="1" colspan="1">Pre-dorsal length</td><td rowspan="1" colspan="1">13.2</td></tr><tr><td rowspan="1" colspan="1">Trunk length</td><td rowspan="1" colspan="1">27.1</td></tr><tr><td rowspan="1" colspan="1">Tail length</td><td rowspan="1" colspan="1">63.6</td></tr><tr><td rowspan="1" colspan="1">Depth at gill opening</td><td rowspan="1" colspan="1">2.2</td></tr><tr><td rowspan="1" colspan="1">Depth at anus</td><td rowspan="1" colspan="1">2.3</td></tr><tr><td rowspan="1" colspan="2">
                    <bold>Pores</bold>
                  </td></tr><tr><td rowspan="1" colspan="1">Supraorbital</td><td rowspan="1" colspan="1">1 + 3</td></tr><tr><td rowspan="1" colspan="1">Infraorbital</td><td rowspan="1" colspan="1">3 + 2</td></tr><tr><td rowspan="1" colspan="1">Preoperculomandibular</td><td rowspan="1" colspan="1">7 + 4</td></tr><tr><td rowspan="1" colspan="1">Pores before pectoral fin</td><td rowspan="1" colspan="1">11</td></tr><tr><td rowspan="1" colspan="1">Pores before dorsal fin</td><td rowspan="1" colspan="1">16</td></tr><tr><td rowspan="1" colspan="1">Pores before anus</td><td rowspan="1" colspan="1">48</td></tr><tr><td rowspan="1" colspan="2">
                    <bold>Vertebrae</bold>
                  </td></tr><tr><td rowspan="1" colspan="1">Pre-dorsal</td><td rowspan="1" colspan="1">13</td></tr><tr><td rowspan="1" colspan="1">Pre-anal</td><td rowspan="1" colspan="1">53</td></tr><tr><td rowspan="1" colspan="1">Total</td><td rowspan="1" colspan="1">150</td></tr></tbody></table></table-wrap><p>Eye relatively large, positioned nearer to snout tip than rictus; eye diameter 8.9% of <abbrev xmlns:xlink="http://www.w3.org/1999/xlink" xlink:title="Head length" id="ABBRID0E2EAG" xlink:type="simple">HL</abbrev>; interorbital space slightly wider; interorbital length 6.1% of <abbrev xmlns:xlink="http://www.w3.org/1999/xlink" xlink:title="Head length" id="ABBRID0E6EAG" xlink:type="simple">HL</abbrev>. Anterior nostril tubular, positioned at snout tip, while posterior nostril lies slightly behind orbit. Snout long, pointed, 19.1% of <abbrev xmlns:xlink="http://www.w3.org/1999/xlink" xlink:title="Head length" id="ABBRID0EDFAG" xlink:type="simple">HL</abbrev>. Upper jaw longer than lower jaw, 35.7% and 26.9% of <abbrev xmlns:xlink="http://www.w3.org/1999/xlink" xlink:title="Head length" id="ABBRID0EHFAG" xlink:type="simple">HL</abbrev>, respectively.</p><p>Five small cirri on edge of upper jaw between anterior and posterior nostrils; 6 cirri behind posterior nostril. No cirri on lower jaw and tip of jaw in front of nostrils. Dentition pattern illustrated in Fig. <xref ref-type="fig" rid="F3">3</xref>. Teeth numerous, closely arranged in a band, and primarily small and pointed, with slightly larger teeth at ends. Vomerine teeth in 1–3 rows, extending to posterior of maxilla; 5 teeth form a small patch at prevomer. Maxillary teeth in 2–6 rows of small, conical teeth; mandibular teeth band in only a single row on both sides. Pre-dorsal vertebrae 13, pre-anal vertebrae 53, and total vertebral 150.</p><fig id="F3" position="float" orientation="portrait"><object-id xmlns:xlink="http://www.w3.org/1999/xlink" content-type="doi" xlink:type="simple">10.3897/zookeys.1224.141248.figure3</object-id><object-id xmlns:xlink="http://www.w3.org/1999/xlink" content-type="arpha" xlink:type="simple">32BED224-FA75-57F7-9907-F06BDD18135F</object-id><label>Figure 3.</label><caption><p>Head and lateral line pores in <italic><tp:taxon-name><tp:taxon-name-part taxon-name-part-type="genus" reg="Cirrhimuraena">Cirrhimuraena</tp:taxon-name-part><tp:taxon-name-part taxon-name-part-type="species" reg="taiwanensis">taiwanensis</tp:taxon-name-part></tp:taxon-name></italic> sp. nov. Abbreviaitons: IO: infraorbital pores; LL: lateral-line pores; POM: preoperculomandibular pores; SO: supraorbital pores; ST: supra-temporal pores.</p></caption><graphic xmlns:xlink="http://www.w3.org/1999/xlink" xlink:href="zookeys-1224-129_article-141248__-g003.jpg" position="float" orientation="portrait" xlink:type="simple" id="oo_1232796.jpg"><uri content-type="original_file" xlink:type="simple">https://binary.pensoft.net/fig/1232796</uri></graphic></fig><p>Head pores tiny and indistinct, with supraorbital pores 1 + 3, infraorbital pores 3 + 2, preoperculomandibular pores 7 + 4, and supra-temporal pores 1 (Fig. <xref ref-type="fig" rid="F4">4</xref>). Lateral line pores before pectoral fin/gill opening 12, before dorsal-fin origin 16, and before anus 48.</p><fig id="F4" position="float" orientation="portrait"><object-id xmlns:xlink="http://www.w3.org/1999/xlink" content-type="doi" xlink:type="simple">10.3897/zookeys.1224.141248.figure4</object-id><object-id xmlns:xlink="http://www.w3.org/1999/xlink" content-type="arpha" xlink:type="simple">C890FD00-07BF-5B20-86C1-51D294C3AC67</object-id><label>Figure 4.</label><caption><p>Tooth dentition pattern in upper and lower jaws of <italic><tp:taxon-name><tp:taxon-name-part taxon-name-part-type="genus" reg="Cirrhimuraena">Cirrhimuraena</tp:taxon-name-part><tp:taxon-name-part taxon-name-part-type="species" reg="taiwanensis">taiwanensis</tp:taxon-name-part></tp:taxon-name></italic> sp. nov. (holotype, ASIZP0082637, 178.1 mm total length).</p></caption><graphic xmlns:xlink="http://www.w3.org/1999/xlink" xlink:href="zookeys-1224-129_article-141248__-g004.jpg" position="float" orientation="portrait" xlink:type="simple" id="oo_1232797.jpg"><uri content-type="original_file" xlink:type="simple">https://binary.pensoft.net/fig/1232797</uri></graphic></fig><p>Dorsal surface of body grayish, with numerous tiny black spots; some melanophores concentrated at tip of snout. Ventral side whitish. Dorsal and anal fins translucent; pectoral fin whitish.</p></tp:treatment-sec><tp:treatment-sec sec-type="distribution" id="SECID0EIHAG"><title>Distribution.</title><p>Currently only known from the type locality, with sandy substrate.</p></tp:treatment-sec><tp:treatment-sec sec-type="etymology" id="SECID0ENHAG"><title>Etymology.</title><p>The specific epithet <italic>taiwanensis</italic> refers to the location of the type locality, which recently only known in Taiwan; it is used as an adjective.</p></tp:treatment-sec><tp:treatment-sec sec-type="remarks" id="SECID0EVHAG"><title>Remarks.</title><p>Compared to all 12 congeners, <italic><tp:taxon-name><tp:taxon-name-part taxon-name-part-type="genus" reg="Cirrhimuraena">C.</tp:taxon-name-part><tp:taxon-name-part taxon-name-part-type="species" reg="taiwanensis">taiwanensis</tp:taxon-name-part></tp:taxon-name></italic> sp. nov. can be easily distinguished from 10 species, except <italic><tp:taxon-name><tp:taxon-name-part taxon-name-part-type="genus" reg="Cirrhimuraena">C.</tp:taxon-name-part><tp:taxon-name-part taxon-name-part-type="species" reg="odishaensis">odishaensis</tp:taxon-name-part></tp:taxon-name></italic> and <italic><tp:taxon-name><tp:taxon-name-part taxon-name-part-type="genus" reg="Cirrhimuraena">C.</tp:taxon-name-part><tp:taxon-name-part taxon-name-part-type="species" reg="orientalis">orientalis</tp:taxon-name-part></tp:taxon-name></italic>, in having only a single row of mandibular teeth (Fig. <xref ref-type="fig" rid="F4">4</xref>). However, <italic><tp:taxon-name><tp:taxon-name-part taxon-name-part-type="genus" reg="Cirrhimuraena">C.</tp:taxon-name-part><tp:taxon-name-part taxon-name-part-type="species" reg="taiwanensis">taiwanensis</tp:taxon-name-part></tp:taxon-name></italic> sp. nov. can be separated from these two species morphologically, with comparative details shown in Table <xref ref-type="table" rid="T3">3</xref>. The new species differs from <italic><tp:taxon-name><tp:taxon-name-part taxon-name-part-type="genus" reg="Cirrhimuraena">C.</tp:taxon-name-part><tp:taxon-name-part taxon-name-part-type="species" reg="odishaensis">odishaensis</tp:taxon-name-part></tp:taxon-name></italic> in having a shorter pectoral fin, only 15.2% of <abbrev xmlns:xlink="http://www.w3.org/1999/xlink" xlink:title="Head length" id="ABBRID0E1JAG" xlink:type="simple">HL</abbrev> (compared to 21.3–25.0% <abbrev xmlns:xlink="http://www.w3.org/1999/xlink" xlink:title="Head length" id="ABBRID0E5JAG" xlink:type="simple">HL</abbrev> in <italic><tp:taxon-name><tp:taxon-name-part taxon-name-part-type="genus" reg="Cirrhimuraena">C.</tp:taxon-name-part><tp:taxon-name-part taxon-name-part-type="species" reg="odishaensis">odishaensis</tp:taxon-name-part></tp:taxon-name></italic>); fewer vertebrae, with 13 pre-dorsal, 53 pre-anal, and 150 total vertebrae (vs 10 pre-dorsal, 46–47 pre-anal, and 160–162 total vertebrae in <italic><tp:taxon-name><tp:taxon-name-part taxon-name-part-type="genus" reg="Cirrhimuraena">C.</tp:taxon-name-part><tp:taxon-name-part taxon-name-part-type="species" reg="odishaensis">odishaensis</tp:taxon-name-part></tp:taxon-name></italic>); and fewer rows of maxillary teeth (2–6 rows in <italic><tp:taxon-name><tp:taxon-name-part taxon-name-part-type="genus" reg="Cirrhimuraena">C.</tp:taxon-name-part><tp:taxon-name-part taxon-name-part-type="species" reg="taiwanensis">taiwanensis</tp:taxon-name-part></tp:taxon-name></italic> sp. nov. vs 3–7 rows in <italic><tp:taxon-name><tp:taxon-name-part taxon-name-part-type="genus" reg="Cirrhimuraena">C.</tp:taxon-name-part><tp:taxon-name-part taxon-name-part-type="species" reg="odishaensis">odishaensis</tp:taxon-name-part></tp:taxon-name></italic>). Compared to <italic><tp:taxon-name><tp:taxon-name-part taxon-name-part-type="genus" reg="Cirrhimuraena">C.</tp:taxon-name-part><tp:taxon-name-part taxon-name-part-type="species" reg="orientalis">orientalis</tp:taxon-name-part></tp:taxon-name></italic>, <italic><tp:taxon-name><tp:taxon-name-part taxon-name-part-type="genus" reg="Cirrhimuraena">C.</tp:taxon-name-part><tp:taxon-name-part taxon-name-part-type="species" reg="taiwanensis">taiwanensis</tp:taxon-name-part></tp:taxon-name></italic> sp. nov. has a larger head at 9.7% of TL (vs 5.5–6.2% of TL in <italic><tp:taxon-name><tp:taxon-name-part taxon-name-part-type="genus" reg="Cirrhimuraena">C.</tp:taxon-name-part><tp:taxon-name-part taxon-name-part-type="species" reg="orientalis">orientalis</tp:taxon-name-part></tp:taxon-name></italic>), significantly more vertebrae (150 vs 131–136 in <italic><tp:taxon-name><tp:taxon-name-part taxon-name-part-type="genus" reg="Cirrhimuraena">C.</tp:taxon-name-part><tp:taxon-name-part taxon-name-part-type="species" reg="orientalis">orientalis</tp:taxon-name-part></tp:taxon-name></italic>), and more rows of maxillary teeth (2–6 rows in <italic><tp:taxon-name><tp:taxon-name-part taxon-name-part-type="genus" reg="Cirrhimuraena">C.</tp:taxon-name-part><tp:taxon-name-part taxon-name-part-type="species" reg="taiwanensis">taiwanensis</tp:taxon-name-part></tp:taxon-name></italic> sp. nov. vs 2–3 rows in <italic><tp:taxon-name><tp:taxon-name-part taxon-name-part-type="genus" reg="Cirrhimuraena">C.</tp:taxon-name-part><tp:taxon-name-part taxon-name-part-type="species" reg="orientalis">orientalis</tp:taxon-name-part></tp:taxon-name></italic>).</p><table-wrap id="T3" position="float" orientation="portrait"><label>Table 3.</label><caption><p>Morphometric comparisons of <italic><tp:taxon-name><tp:taxon-name-part taxon-name-part-type="genus" reg="Cirrhimuraena">Cirrhimuraena</tp:taxon-name-part><tp:taxon-name-part taxon-name-part-type="species" reg="taiwanensis">taiwanensis</tp:taxon-name-part></tp:taxon-name></italic> sp. nov. with congeners with only a single row of mandibular teeth.</p></caption><table id="TID0EVABG" rules="all"><tbody><tr><th rowspan="1" colspan="1"/><th rowspan="1" colspan="1"><italic><tp:taxon-name><tp:taxon-name-part taxon-name-part-type="genus" reg="Cirrhimuraena">Cirrhimuraena</tp:taxon-name-part><tp:taxon-name-part taxon-name-part-type="species" reg="taiwanensis">taiwanensis</tp:taxon-name-part></tp:taxon-name></italic> sp. nov. (This study)</th><th rowspan="1" colspan="1"><italic><tp:taxon-name><tp:taxon-name-part taxon-name-part-type="genus" reg="Cirrhimuraena">C.</tp:taxon-name-part><tp:taxon-name-part taxon-name-part-type="species" reg="odishaensis">odishaensis</tp:taxon-name-part></tp:taxon-name></italic> (Mohanty et al., 2023)</th><th rowspan="1" colspan="1"><italic><tp:taxon-name><tp:taxon-name-part taxon-name-part-type="genus" reg="Cirrhimuraena">C.</tp:taxon-name-part><tp:taxon-name-part taxon-name-part-type="species" reg="orientalis">orientalis</tp:taxon-name-part></tp:taxon-name></italic> (Nguyen., 1993)</th></tr><tr><td rowspan="1" colspan="1"><abbrev xmlns:xlink="http://www.w3.org/1999/xlink" xlink:title="Head length" id="ABBRID0ECQAG" xlink:type="simple">HL</abbrev> % in TL</td><td rowspan="1" colspan="1">9.7</td><td rowspan="1" colspan="1">9.1–10.6</td><td rowspan="1" colspan="1">5.5–6.2</td></tr><tr><td rowspan="1" colspan="1">Pectoral fin % in <abbrev xmlns:xlink="http://www.w3.org/1999/xlink" xlink:title="Head length" id="ABBRID0EUQAG" xlink:type="simple">HL</abbrev></td><td rowspan="1" colspan="1">15.2</td><td rowspan="1" colspan="1">21.3–25.0</td><td rowspan="1" colspan="1">—</td></tr><tr><td rowspan="1" colspan="1">Mandibular teeth</td><td rowspan="1" colspan="1">1 row</td><td rowspan="1" colspan="1">1 row</td><td rowspan="1" colspan="1">1 row</td></tr><tr><td rowspan="1" colspan="1">Maxillary teeth</td><td rowspan="1" colspan="1">2–6 rows</td><td rowspan="1" colspan="1">3–7 rows</td><td rowspan="1" colspan="1">2–3 rows</td></tr><tr><td rowspan="1" colspan="1">Total vertebrate</td><td rowspan="1" colspan="1">150</td><td rowspan="1" colspan="1">160–162</td><td rowspan="1" colspan="1">131–136</td></tr></tbody></table><table-wrap-foot><fn><p>— No data available.</p></fn></table-wrap-foot></table-wrap></tp:treatment-sec><tp:treatment-sec sec-type="Molecular results" id="SECID0EKSAG"><title>Molecular results.</title><p>Sixteen <abbrev xmlns:xlink="http://www.w3.org/1999/xlink" xlink:title="cytochrome c oxidase subunit I" id="ABBRID0EQSAG" xlink:type="simple">COI</abbrev> sequences from three taxa were analyzed, revealing nine unique haplotypes across 562 aligned base pairs, which included 196 variable sites and 151 parsimony-informative sites. The <abbrev xmlns:xlink="http://www.w3.org/1999/xlink" xlink:title="neighbor-joining" id="ABBRID0EUSAG" xlink:type="simple">NJ</abbrev> tree analysis identified <italic><tp:taxon-name><tp:taxon-name-part taxon-name-part-type="genus" reg="Cirrhimuraena">C.</tp:taxon-name-part><tp:taxon-name-part taxon-name-part-type="species" reg="taiwanensis">taiwanensis</tp:taxon-name-part></tp:taxon-name></italic> sp. nov. in a well-supported clade (bootstrap values 99%) with all other <italic><tp:taxon-name><tp:taxon-name-part taxon-name-part-type="genus" reg="Cirrhimuraena">Cirrhimuraena</tp:taxon-name-part></tp:taxon-name></italic> species included in NCBI (Fig. <xref ref-type="fig" rid="F5">5</xref>). The average pairwise <abbrev xmlns:xlink="http://www.w3.org/1999/xlink" xlink:title="Kimura 2-parameter" id="ABBRID0EOTAG" xlink:type="simple">K2P</abbrev> genetic distance between <italic><tp:taxon-name><tp:taxon-name-part taxon-name-part-type="genus" reg="Cirrhimuraena">C.</tp:taxon-name-part><tp:taxon-name-part taxon-name-part-type="species" reg="taiwanensis">taiwanensis</tp:taxon-name-part></tp:taxon-name></italic> sp. nov. and its congeners is 0.124, aligning with the average genetic distance typically found among congeneric fish species, as reported by <xref ref-type="bibr" rid="B22">Ward et al. (2005)</xref>. Within the <italic><tp:taxon-name><tp:taxon-name-part taxon-name-part-type="genus" reg="Cirrhimuraena">Cirrhimuraena</tp:taxon-name-part></tp:taxon-name></italic> group, <italic><tp:taxon-name><tp:taxon-name-part taxon-name-part-type="genus" reg="Cirrhimuraena">C.</tp:taxon-name-part><tp:taxon-name-part taxon-name-part-type="species" reg="taiwanensis">taiwanensis</tp:taxon-name-part></tp:taxon-name></italic> sp. nov. and most <italic><tp:taxon-name><tp:taxon-name-part taxon-name-part-type="genus" reg="Cirrhimuraena">C.</tp:taxon-name-part><tp:taxon-name-part taxon-name-part-type="species" reg="chinensis">chinensis</tp:taxon-name-part></tp:taxon-name></italic> specimens are clearly separated (bootstrap value 99%) from <italic><tp:taxon-name><tp:taxon-name-part taxon-name-part-type="genus" reg="Cirrhimuraena">C.</tp:taxon-name-part><tp:taxon-name-part taxon-name-part-type="species" reg="indica">indica</tp:taxon-name-part></tp:taxon-name></italic> and two <italic><tp:taxon-name><tp:taxon-name-part taxon-name-part-type="genus" reg="Cirrhimuraena">C.</tp:taxon-name-part><tp:taxon-name-part taxon-name-part-type="species" reg="chinensis">chinensis</tp:taxon-name-part></tp:taxon-name></italic> specimens collected in Indonesia (<ext-link xmlns:xlink="http://www.w3.org/1999/xlink" ext-link-type="gen" xlink:href="GU674221.1" xlink:type="simple">GU674221.1</ext-link> and <ext-link xmlns:xlink="http://www.w3.org/1999/xlink" ext-link-type="gen" xlink:href="GU674224.1" xlink:type="simple">GU674224.1</ext-link>), which are suspected misidentifications of <italic><tp:taxon-name><tp:taxon-name-part taxon-name-part-type="genus" reg="Cirrhimuraena">C.</tp:taxon-name-part><tp:taxon-name-part taxon-name-part-type="species" reg="indica">indica</tp:taxon-name-part></tp:taxon-name></italic> (<xref ref-type="bibr" rid="B13">Mohapatra et al. 2021</xref>). <italic><tp:taxon-name><tp:taxon-name-part taxon-name-part-type="genus" reg="Cirrhimuraena">Cirrhimuraena</tp:taxon-name-part><tp:taxon-name-part taxon-name-part-type="species" reg="taiwanensis">taiwanensis</tp:taxon-name-part></tp:taxon-name></italic> sp. nov. also demonstrates a distinct separation from <italic><tp:taxon-name><tp:taxon-name-part taxon-name-part-type="genus" reg="Cirrhimuraena">C.</tp:taxon-name-part><tp:taxon-name-part taxon-name-part-type="species" reg="chinensis">chinensis</tp:taxon-name-part></tp:taxon-name></italic>, with high bootstrap support of 82% and forming a unique monophyletic group. The distinct morphological characteristics and <abbrev xmlns:xlink="http://www.w3.org/1999/xlink" xlink:title="neighbor-joining" id="ABBRID0EDXAG" xlink:type="simple">NJ</abbrev> tree results further support the separation of <italic><tp:taxon-name><tp:taxon-name-part taxon-name-part-type="genus" reg="Cirrhimuraena">C.</tp:taxon-name-part><tp:taxon-name-part taxon-name-part-type="species" reg="taiwanensis">taiwanensis</tp:taxon-name-part></tp:taxon-name></italic> sp. nov. as a distinct species.</p><fig id="F5" position="float" orientation="portrait"><object-id xmlns:xlink="http://www.w3.org/1999/xlink" content-type="doi" xlink:type="simple">10.3897/zookeys.1224.141248.figure5</object-id><object-id xmlns:xlink="http://www.w3.org/1999/xlink" content-type="arpha" xlink:type="simple">DCCC1422-9799-5A60-80B3-6534CB9D5943</object-id><label>Figure 5.</label><caption><p>The neighbor-joining tree based on <abbrev xmlns:xlink="http://www.w3.org/1999/xlink" xlink:title="cytochrome c oxidase subunit I" id="ABBRID0E1XAG" xlink:type="simple">COI</abbrev> sequences of <italic><tp:taxon-name><tp:taxon-name-part taxon-name-part-type="genus" reg="Cirrhimuraena">Cirrhimuraena</tp:taxon-name-part><tp:taxon-name-part taxon-name-part-type="species" reg="taiwanensis">taiwanensis</tp:taxon-name-part></tp:taxon-name></italic> sp. nov. and all the valid congeners in NCBI.</p></caption><graphic xmlns:xlink="http://www.w3.org/1999/xlink" xlink:href="zookeys-1224-129_article-141248__-g005.jpg" position="float" orientation="portrait" xlink:type="simple" id="oo_1232798.jpg"><uri content-type="original_file" xlink:type="simple">https://binary.pensoft.net/fig/1232798</uri></graphic></fig></tp:treatment-sec><ref-list><ref id="B22"><mixed-citation xmlns:xlink="http://www.w3.org/1999/xlink" xlink:type="simple"><person-group><name name-style="western"><surname>Ward</surname><given-names>RD</given-names></name><name name-style="western"><surname>Zemlak</surname><given-names>TS</given-names></name><name name-style="western"><surname>Innes</surname><given-names>BH</given-names></name><name name-style="western"><surname>Last</surname><given-names>PR</given-names></name><name name-style="western"><surname>Hebert</surname><given-names>PD</given-names></name></person-group> (<year>2005</year>) <article-title>DNA barcoding Australia’s fish species.</article-title><source>Philosophical Transactions of the Royal Society B: Biological Sciences</source><volume>360</volume>(<issue>1462</issue>): <fpage>1847</fpage>–<lpage>1857</lpage>. <ext-link xlink:href="10.1098/rstb.2005.1716" ext-link-type="doi" xlink:type="simple">https://doi.org/10.1098/rstb.2005.1716</ext-link></mixed-citation></ref><ref id="B13"><mixed-citation xmlns:xlink="http://www.w3.org/1999/xlink" xlink:type="simple"><person-group><name name-style="western"><surname>Mohapatra</surname><given-names>A</given-names></name><name name-style="western"><surname>Mohanty</surname><given-names>SR</given-names></name><name name-style="western"><surname>Ray</surname><given-names>D</given-names></name><name name-style="western"><surname>Mishra</surname><given-names>SS</given-names></name><name name-style="western"><surname>Seth</surname><given-names>JK</given-names></name></person-group> (<year>2021</year>) <article-title>A new species of the genus <italic><tp:taxon-name><tp:taxon-name-part taxon-name-part-type="genus">Cirrhimuraena</tp:taxon-name-part></tp:taxon-name></italic> (<tp:taxon-name><tp:taxon-name-part taxon-name-part-type="order">Anguilliformes</tp:taxon-name-part></tp:taxon-name>: <tp:taxon-name><tp:taxon-name-part taxon-name-part-type="family">Ophichthidae</tp:taxon-name-part></tp:taxon-name>) from the Bay of Bengal, India.</article-title><source>Journal of Fish Biology</source><volume>98</volume>(<issue>5</issue>): <fpage>1363</fpage>–<lpage>1370</lpage>. <ext-link xlink:href="10.1111/jfb.14671" ext-link-type="doi" xlink:type="simple">https://doi.org/10.1111/jfb.14671</ext-link></mixed-citation></ref></ref-list></tp:taxon-treatment>
